# Supplementary material for: The Role of Knowledge, Attitude, Confidence, and Sociodemographic Factors in COVID-19 Vaccination Adherence among Adolescents in Indonesia: A Nationwide Survey
Source: Vaccines (Basel). 2022 Sep 7;10(9):1489. doi: 10.3390/vaccines10091489 (PMC9505584; doi:10.3390/vaccines10091489)
Supplement: Supplementary file 1 [file vaccines-10-01489-s001.zip]

Archive with 1 entries (1 files):
- vaccines-1837829-supplementary.pdf
